# Supplementary material for: A minimally sufficient model for rib proximal-distal patterning based on genetic analysis and agent-based simulations
Source: eLife. 2017 Oct 25;6:e29144. doi: 10.7554/eLife.29144 (PMC5693115; doi:10.7554/eLife.29144)
Supplement: Source code 2. [file elife-29144-code2.stan]

data{
  int N; // number of measurements
  int L; // number of litters
  int Nsamp; // number of animals
  int GT[N];
  int litter[N];
  int sample[N];

  matrix [N,3] meas; // the three columns are three different measurement methods
  // either phh3 cell counts / dapi cell counts
  // or phh3 pixels per fixed area
  // or phh3 cell counts divided by pixel count of whole somite

  // only some measurements are available for each sample, not all
  // except in one set of controls where all three measurements are
  // available taken by FM
  
  matrix [N,2] somsize; // somite size measurements, first column for
			// dapi pixels, second for somite pixels
  
}

parameters{
  vector<lower=0.0, upper=3.0> [3] avgGall; // average ratio of prolif to mean control across all measurements
  real<lower=0.0> measTypesd; // scale of variation between measurement types
  matrix<lower=0.0> [3,3] avgG; // first index is genotype, second index is measurement type

  vector [Nsamp] deltaSamp;
  real<lower=0> ssamp;
  vector<lower=0> [4] sdmeas; // one for each genotype
  vector<lower=0> [4] sdmeasSize;
  matrix<lower=0> [L,3] normscale; // the average proliferation for
				   // normal in this litter, each
				   // measurement type
  
  matrix<lower=0> [L,2] normsize; // in each litter, the average size
				  // for each measurement type for
				  // wild type
  vector<lower=0.0,upper=3.0> [3] avgGsizeall;
  real<lower=0.0> measTypesdSize;
  matrix<lower=0.0> [3,2] avgGsize;

  
}

model{

  //proliferation priors
  avgGall ~ normal(1.0,1.0);
  measTypesd ~ gamma(5,4/.15);
  //size priors
  avgGsizeall ~ normal(1.0,1.0);
  measTypesdSize ~ gamma(5,4/.15);
  
  for(G in 1:3){
    avgG[G,] ~ normal(avgGall[G],measTypesd);
    avgGsize[G,] ~ normal(avgGsizeall[G],measTypesdSize);
  }
  sdmeas ~ gamma(10.0,9.0/.7); // .3 to 1.5 or so

  for(j in 1:3){
    normscale[,j] ~ gamma(4.0,3.0/1.0); // high probability region .1 to 4 or so.
    if(j < 3){normsize[,j] ~ gamma(4.0,3.0/1.0);} // high probability region .1 to 4 or so.
  }
  ssamp ~ normal(0.1,.1); // animal to animal bias scale from genotype
  deltaSamp ~ normal(0.0,ssamp);


  for (i in 1:N){
    int lit;
    int samp;
    int G;
    lit = litter[i];
    samp = sample[i];
    G = GT[i];
    for( j in 1:3){
      
      if(G == 1){
	if(meas[i,j] != -1){meas[i,j] ~ normal(normscale[lit,j],sdmeas[G])T[0,];}
	if(j < 3 && somsize[i,j] != -1) {somsize[i,j] ~ normal(normsize[lit,j], sdmeasSize[G])T[0,];}
      }else{
	if(meas[i,j] != -1) {meas[i,j] ~ normal(normscale[lit,j] * (avgG[G-1,j]+deltaSamp[samp]),sdmeas[G])T[0,];}
	if(j < 3 && somsize[i,j] != -1) {somsize[i,j] ~ normal(normsize[lit,j] * (avgGsize[G-1,j]), sdmeasSize[G])T[0,];}
      }
    }
  }
}
